# Supplementary material for: Who Tweets? Deriving the Demographic Characteristics of Age, Occupation and Social Class from Twitter User Meta-Data
Source: PLoS One. 2015 Mar 2;10(3):e0115545. doi: 10.1371/journal.pone.0115545 (PMC4346393; doi:10.1371/journal.pone.0115545)
Supplement: S1 Dataset — (CSV) [file pone.0115545.s001.csv]

ID	Occupation1	SOC2010	NSSEC1
2659	"reader"	2215	1.2
3148	"photographer"	3417	4
3881	"master"	1213	4
5260	"product manager"	3545	1.2
11009	"player"	3415	2
11114	"product manager"	3545	1.2
11250	"web developer"	2137	2
12492	"designer"	3422	4
12867	"strategist"	3539	2
13219	"cyclist"	3441	2
13265	"editor"	3412	2
13550	"web developer"	2137	2
13584	"treasurer"	1131	1.1
13587	"designer"	3422	4
14503	"web developer"	2137	2
19383	"professional"	3441	2
20203	"poet"	3412	2
26673	"engineer"	2129	1.2
28563	"columnist"	2471	2
30233	"designer"	3422	4
31253	"writer"	4112	3
32023	"librarian"	2451	2
34163	"designer"	3422	4
34663	"head"	1134	1.1
35853	"founder"	8112	6
36813	"photographer"	3417	4
40523	"lecturer"	2215	1.2
45393	"marketing director"	1132	1.1
50003	"developer"	2136	1.2
50263	"head"	1134	1.1
55453	"founder"	8112	6
60033	"designer"	3422	4
60163	"consultant"	2139	2
61293	"journalist"	2471	2
64813	"director"	1136	2
70103	"singer"	3413	2
150913	"head"	1134	1.1
179523	"specialist"	3542	2
183813	"web developer"	2137	2
217853	"engineer"	2129	1.2
222723	"author"	3412	2
314783	"systems developer"	2136	1.2
354973	"publisher"	1259	2
474143	"developer"	2136	1.2
618193	"professional"	3441	2
625753	"founder"	8112	6
625893	"web designer"	2137	2
632023	"advocate"	2412	1.2
635383	"seo"	3561	2
635803	"liner"	5441	7
645473	"founder"	8112	6
645603	"web developer"	2137	2
654033	"web developer"	2137	2
664943	"journalist"	2471	2
667873	"director"	1136	2
668283	"project coordinator"	3131	2
671653	"director"	1136	2
681903	"consultant"	2139	2
694203	"director"	1136	2
697193	"porter"	9249	6
700493	"photographer"	3417	4
701233	"writer"	4112	3
703963	"grower"	9112	6
744713	"governor"	1173	1.1
747203	"developer"	2136	1.2
754625	"coder"	9134	7
756145	"maker"	8119	6
759228	"managing director"	1122	2
762397	"head"	1134	1.1
765476	"strategist"	3539	2
772787	"professional"	3441	2
775334	"coder"	9134	7
775367	"founder"	8112	6
775544	"web designer"	2137	2
780290	"data analyst"	2136	1.2
782912	"founder"	8112	6
783504	"artist"	3413	2
785563	"media manager"	2472	2
788241	"designer"	3422	4
788339	"fellow"	2215	1.2
788508	"developer"	2136	1.2
794047	"page"	9279	7
795162	"advocate"	2412	1.2
797828	"head"	1134	1.1
797943	"security"	9241	6
798254	"head"	1134	1.1
798739	"web developer"	2137	2
803784	"photographer"	3417	4
803933	"technologist"	2129	1.2
805023	"web developer"	2137	2
806464	"developer"	2136	1.2
808641	"driver"	8223	6
811829	"master"	1213	4
814651	"commercial officer"	4123	3
817524	"writer"	4112	3
817685	"deputy head"	2312	2
841791	"bartender"	9274	7
845601	"roustabout"	9139	7
858051	"editor"	3412	2
903351	"economist"	2425	1.2
918051	"planner"	5419	7
918811	"technician"	3113	2
928941	"founder"	8112	6
963121	"operator"	8223	6
1074001	"leader"	3131	2
1115751	"bowler"	9139	7
1173411	"former"	8113	7
1186141	"managing director"	1122	2
1284411	"engineering manager"	1122	2
1339021	"editor"	3412	2
1420551	"tinker"	5213	6
1430811	"psychologist"	2212	1.2
1431301	"freelance writer"	2471	2
1444601	"founder"	8112	6
1444791	"founder"	8112	6
1465481	"historian"	2114	1.2
1483231	"writer"	4112	3
1490851	"manager"	1223	4
1495231	"director"	1136	2
1512171	"software engineer"	2136	1.2
1524781	"professor"	2215	1.2
1561801	"minister"	1116	1.1
1621271	"founder"	8112	6
1661741	"master"	1213	4
1674781	"fellow"	2215	1.2
1773871	"member"	3520	3
1774511	"scribbler"	8113	7
1870101	"photographer"	3417	4
1949721	"former"	8113	7
1972501	"head"	1134	1.1
2000001	"lecturer"	2215	1.2
2068651	"baker"	8111	6
2141091	"editor"	3412	2
2179721	"head"	1134	1.1
2357361	"designer"	3422	4
2436451	"information systems m	2133	1.2
2443051	"biologist"	2112	1.2
2473311	"cabin crew"	6219	6
2476421	"marketing specialist"	3543	2
2527141	"teacher"	2319	3
2529461	"director"	1136	2
2824711	"tester"	8133	5
2864051	"developer"	2136	1.2
3177601	"assistant"	9272	6
3266401	"fish keeper"	5119	4
3323761	"founder"	8112	6
3407301	"founder"	8112	6
3422521	"manager"	1223	4
3725011	"webmaster"	2137	2
3748291	"philosopher"	2114	1.2
3812271	"writer"	4112	3
3814511	"reviser"	4159	3
4004901	"reporter"	3413	2
4025161	"photographer"	3417	4
4042631	"manager"	1223	4
4091621	"historian"	2114	1.2
4092781	"copywriter"	3412	2
4229391	"reporter"	3413	2
4324751	"developer"	2136	1.2
4391531	"designer"	3422	4
4491811	"header"	8129	6
4620841	"author"	3412	2
4844661	"traveller"	7121	6
4874571	"builder"	5319	4
4879271	"engineering manager"	1122	2
5049091	"strategist"	3539	2
5111771	"copywriter"	3412	2
5238371	"strategist"	3539	2
5259111	"photographer"	3417	4
5346742	"scientist"	2112	1.2
5407582	"writer"	4112	3
5425812	"application developer	2136	1.2
5493392	"editor"	3412	2
5602972	"analyst"	3543	2
5612912	"researcher"	2112	1.2
5631242	"guide"	6211	6
5653672	"founder"	8112	6
5657822	"director"	1136	2
5662442	"vocalist"	3413	2
5720882	"photographer"	3417	4
5745632	"software developer"	2136	1.2
5750512	"architect"	2135	1.2
5752732	"photographer"	3417	4
5779372	"consultant"	2139	2
5789712	"software developer"	2136	1.2
5841302	"head"	1134	1.1
5857812	"engineer"	2129	1.2
5866152	"artist"	3413	2
5868662	"editor"	3412	2
5932462	"broadcaster"	3416	2
5958342	"software developer"	2136	1.2
6010102	"baker"	8111	6
6110232	"system administrator"	3131	2
6111612	"collector"	4129	3
6116462	"dog walker"	6139	7
6157702	"author"	3412	2
6160792	"columnist"	2471	2
6240492	"cyclist"	3441	2
6259202	"director"	1136	2
6266632	"author"	3412	2
6278232	"product manager"	3545	1.2
6293352	"typist"	4217	3
6296892	"journalist"	2471	2
6311612	"founder"	8112	6
6315102	"writer"	4112	3
6319982	"photographer"	3417	4
6321592	"page"	9279	7
6324162	"manager"	1223	4
6337282	"journalist"	2471	2
6339542	"assistant"	9272	6
6343542	"ledger clerk"	4122	3
6368892	"rider"	3413	2
6392872	"developer"	2136	1.2
6447162	"professional"	3441	2
6472842	"it director"	1136	2
6526072	"helper"	8117	6
6540802	"canon"	2444	1.2
6544342	"web designer"	2137	2
6547902	"analyst"	3543	2
6564962	"designer"	3422	4
6591802	"technical consultant"	3542	2
6602122	"manager"	1223	4
6647842	"developer"	2136	1.2
6696672	"artist"	3413	2
6720082	"teacher"	2319	3
6734952	"director"	1136	2
6752272	"strategist"	3539	2
6753592	"colonel"	1171	1.1
6771972	"editor"	3412	2
6789372	"photographer"	3417	4
6798862	"technical director"	1136	2
6821772	"managing director"	1122	2
6840592	"founder"	8112	6
6841862	"former"	8113	7
6859412	"film maker"	3416	2
6902522	"writer"	4112	3
6911952	"strategist"	3539	2
6995872	"civil servant"	4112	3
7032812	"professional"	3441	2
7077362	"developer"	2136	1.2
7089552	"professional"	3441	2
7152302	"cook"	8111	6
7189552	"engineer"	2129	1.2
7204882	"member"	3520	3
7238132	"photographer"	3417	4
7257022	"cinematographer"	3417	4
7288292	"teacher"	2319	3
7289512	"electronics engineer"	2124	1.2
7297172	"media officer"	2472	2
7311232	"founder"	8112	6
7343552	"director"	1136	2
7347192	"forger"	5211	7
7351092	"journalist"	2471	2
7369612	"coder"	9134	7
7375452	"puppeteer"	3413	2
7388612	"pianist"	3415	2
7401722	"founder"	8112	6
7446712	"poet"	3412	2
7481222	"web developer"	2137	2
7484192	"officer"	3513	2
7488762	"writer"	4112	3
7563452	"head"	1134	1.1
7582812	"security"	9241	6
7590552	"writer"	4112	3
7655012	"dancer"	3414	2
7691422	"photographer"	3417	4
7734032	"writer"	4112	3
7760942	"pr consultant"	2472	2
7781612	"architect"	2135	1.2
7785312	"designer"	3422	4
7785722	"founder"	8112	6
7833302	"engineer"	2129	1.2
7856092	"web designer"	2137	2
7857522	"designer"	3422	4
7874302	"reader"	2215	1.2
7930992	"professional"	3441	2
7956302	"page"	9279	7
7968652	"actor"	3413	2
7969882	"test manager"	2133	1.2
7974382	"member"	3520	3
7993502	"head"	1134	1.1
7997132	"photographer"	3417	4
8025232	"software developer"	2136	1.2
8039972	"recruiter"	7129	3
8048872	"editor"	3412	2
8109382	"director"	1136	2
8143682	"professor"	2215	1.2
8158432	"officer"	3513	2
8177542	"manager"	1223	4
8206462	"facilities manager"	1251	1.1
8221502	"creative director"	2473	2
8233572	"specialist"	3542	2
8280632	"clerk in holy orders"	2444	1.2
8301592	"founder"	8112	6
8354142	"civil servant"	4112	3
8357892	"director"	1136	2
8361252	"developer"	2136	1.2
8394472	"researcher"	2112	1.2
8401432	"designer"	3422	4
8457302	"founder"	8112	6
8469762	"photographer"	3417	4
8496052	"principal"	2319	3
8496692	"clerk"	4131	3
8513292	"salesman"	3542	2
8515632	"physicist"	2113	1.2
8721662	"developer"	2136	1.2
8749122	"designer"	3422	4
8784892	"sales specialist"	3542	2
8805782	"developer"	2136	1.2
8891402	"designer"	3422	4
8939822	"artist"	3413	2
8939832	"web developer"	2137	2
8948962	"publicist"	2472	2
9016732	"research manager"	2112	1.2
9103852	"owner"	8211	7
9111552	"engineer"	2129	1.2
9113782	"head"	1134	1.1
9145502	"hypnotist"	3413	2
9195242	"director"	1136	2
9206402	"professional"	3441	2
9211322	"software design engin	2136	1.2
9245782	"editor"	3412	2
9246112	"singer"	3413	2
9272562	"chairman"	2412	1.2
9277152	"software developer"	2136	1.2
9317902	"author"	3412	2
9348002	"mechanic"	5235	5
9401062	"head"	1134	1.1
9401652	"owner"	8211	7
9405782	"project manager"	2134	1.2
9422372	"media consultant"	2472	2
9425562	"secretary"	4213	3
9455682	"author"	3412	2
9477472	"producer"	3416	2
9586692	"it director"	1136	2
9681782	"professional"	3441	2
9696802	"producer"	3416	2
9738592	"editor"	3412	2
9739452	"technologist"	2129	1.2
9748572	"maker"	8119	6
9755162	"artist"	3413	2
9772922	"developer"	2136	1.2
9849362	"author"	3412	2
9853002	"head"	1134	1.1
9853492	"footballer"	3441	2
9864482	"director"	1136	2
9893622	"researcher"	2112	1.2
9919602	"designer"	3422	4
9921452	"designer"	3422	4
9923322	"developer"	2136	1.2
9926652	"planner"	5419	7
9961142	"advocate"	2412	1.2
9973232	"it architect"	2135	1.2
9977792	"professional"	3441	2
10045252	"associate"	8132	6
10048512	"head"	1134	1.1
10064382	"editor"	3412	2
10098112	"clearer"	8113	7
10098422	"head"	1134	1.1
10122982	"rent collector"	7122	3
10123792	"journalist"	2471	2
10177502	"developer"	2136	1.2
10241022	"web designer"	2137	2
10286942	"web designer"	2137	2
10298402	"marketing director"	1132	1.1
10343542	"maker"	8119	6
10356152	"writer"	4112	3
10366252	"sgb"	4112	3
10394372	"accountant"	2421	1.2
10410362	"doorman"	9139	7
10423402	"author"	3412	2
10438702	"inventor"	2426	1.2
10448732	"writer"	4112	3
10449502	"minister"	1116	1.1
10458132	"artist"	3413	2
10490832	"scientist"	2112	1.2
10504012	"founder"	8112	6
10544092	"professional"	3441	2
10625152	"librarian"	2451	2
10653742	"youth worker"	2449	2
10654682	"sifter"	8112	6
10654792	"founder"	8112	6
10659812	"head"	1134	1.1
10784602	"runner"	9219	6
10800272	"radio presenter"	3413	2
10864582	"cyclist"	3441	2
10941762	"writer"	4112	3
10952222	"artist"	3413	2
10990202	"librarian"	2451	2
11006362	"photographer"	3417	4
11031572	"nannie"	6122	4
11234572	"support engineer"	3132	2
11234722	"head"	1134	1.1
11254852	"correspondent"	3416	2
11281452	"diplomat"	1115	1.1
11313532	"technologist"	2129	1.2
11368542	"strategist"	3539	2
11368772	"director"	1136	2
11386882	"producer"	3416	2
11390542	"designer"	3422	4
11476052	"poet"	3412	2
11539042	"developer"	2136	1.2
11560492	"lobbyist"	2472	2
11632732	"network consultant"	2139	2
11685812	"curator"	2452	2
11718342	"specialist"	3542	2
11733402	"chef"	5434	5
11746082	"it consultant"	2139	2
11762992	"administrator"	4114	2
11792692	"architect"	2135	1.2
11820222	"pianist"	3415	2
11821822	"head"	1134	1.1
11835862	"director"	1136	2
11854302	"director"	1136	2
11888192	"economist"	2425	1.2
11900002	"advocate"	2412	1.2
11906032	"campaigner"	3543	2
11940192	"web developer"	2137	2
11944272	"copywriter"	3412	2
11948782	"owner"	8211	7
11985582	"consultant"	2139	2
11995932	"cellist"	3415	2
12005982	"producer"	3416	2
12021142	"media director"	1134	1.1
12026002	"journalist"	2471	2
12035382	"it engineer"	5245	3
12076842	"strategist"	3539	2
12111602	"web designer"	2137	2
12127612	"assistant"	9272	6
12157512	"tutor"	2319	3
12177772	"civil servant"	4112	3
12188222	"twister"	8129	6
12202632	"strategist"	3539	2
12227642	"account executive"	3543	2
12233802	"professional"	3441	2
12264802	"professional"	3441	2
12265892	"head"	1134	1.1
12277512	"producer"	3416	2
12318282	"artist"	3413	2
12359232	"pr consultant"	2472	2
12365992	"copywriter"	3412	2
12470682	"founder"	8112	6
12522552	"photographer"	3417	4
12531492	"developer"	2136	1.2
12588452	"linguist"	3412	2
12588852	"designer"	3422	4
12611772	"managing director"	1122	2
12648212	"director"	1136	2
12648672	"adviser"	2112	1.2
12696742	"founder"	8112	6
12703332	"it architect"	2135	1.2
12846942	"web developer"	2137	2
12869502	"designer"	3422	4
12874852	"specialist"	3542	2
12881652	"member"	3520	3
12917202	"engineer"	2129	1.2
12961982	"head"	1134	1.1
13014832	"implementation manage	2134	1.2
13019182	"developer"	2136	1.2
13085502	"illustrator"	3411	2
13099622	"editor"	3412	2
13107772	"owner"	8211	7
13217242	"leader"	3131	2
13240842	"organiser"	4138	3
13249462	"founder"	8112	6
13306592	"master"	1213	4
13339272	"developer"	2136	1.2
13380672	"drummer"	3415	2
13402132	"missionary"	3239	2
13425132	"media manager"	2472	2
13427952	"creative director"	2473	2
13465542	"writer"	4112	3
13469392	"baker"	8111	6
13502742	"product designer"	3422	4
13510332	"editor"	3412	2
13511872	"cyclist"	3441	2
13513622	"photographer"	3417	4
13595552	"professional"	3441	2
13613442	"photographer"	3417	4
13617982	"brewer"	2129	1.2
13664802	"singer"	3413	2
13670662	"drummer"	3415	2
13670742	"maker"	8119	6
13688452	"it project manager"	2134	1.2
13700242	"producer"	3416	2
13755002	"aviator"	3512	1.2
13768782	"technologist"	2129	1.2
13770052	"fellow"	2215	1.2
13786742	"radio producer"	3416	2
13904712	"web developer"	2137	2
13949942	"director"	1136	2
13957012	"traveller"	7121	6
13993372	"web designer"	2137	2
14025202	"creative director"	2473	2
14030002	"technologist"	2129	1.2
14030682	"teacher"	2319	3
14049332	"graphic designer"	3421	3
14049410	"professional"	3441	2
14049683	"strategist"	3539	2
14051360	"editor"	3412	2
14051951	"lecturer"	2215	1.2
14054507	"developer"	2136	1.2
14054577	"coordinator"	3239	2
14060493	"writer"	4112	3
14069721	"jewellery designer"	3422	4
14071491	"editor"	3412	2
14072298	"seo"	3561	2
14073022	"editor"	3412	2
14078259	"director"	1136	2
14084120	"designer"	3422	4
14084584	"drummer"	3415	2
14087255	"facilitator"	2219	2
14088718	"artist"	3413	2
14090336	"typographer"	5421	5
14094472	"cyclist"	3441	2
14094489	"cyclist"	3441	2
14097392	"author"	3412	2
14097631	"designer"	3422	4
14100008	"artist"	3413	2
14101209	"player"	3415	2
14101783	"curator"	2452	2
14106761	"bowler"	9139	7
14106909	"product manager"	3545	1.2
14115508	"deputy head"	2312	2
14115838	"professional"	3441	2
14118054	"software engineer"	2136	1.2
14122954	"aid"	6141	3
14123201	"researcher"	2112	1.2
14126800	"inventor"	2426	1.2
14127660	"butcher"	5433	7
14128574	"director"	1136	2
14131978	"roller"	5423	7
14132265	"owner"	8211	7
14133563	"councillor"	1116	1.1
14135528	"creative director"	2473	2
14135956	"director"	1136	2
14138313	"teacher"	2319	3
14143571	"artist"	3413	2
14145838	"journalist"	2471	2
14147151	"producer"	3416	2
14153487	"head"	1134	1.1
14156586	"founder"	8112	6
14157301	"general"	1171	1.1
14157825	"reader"	2215	1.2
14159621	"computer consultant"	2139	2
14162217	"former"	8113	7
14162917	"seo"	3561	2
14166749	"seo"	3561	2
14169168	"musician"	3415	2
14172112	"head"	1134	1.1
14175364	"director of communica	1136	2
14175811	"cyclist"	3441	2
14176517	"software engineer"	2136	1.2
14178460	"whip"	6139	7
14183887	"maker"	8119	6
14184597	"media director"	1134	1.1
14185449	"chef"	5434	5
14190780	"dietitian"	2219	2
14191225	"director"	1136	2
14198512	"photographer"	3417	4
14206825	"distributor"	7121	6
14209710	"artist"	3413	2
14210626	"researcher"	2112	1.2
14215967	"manager"	1223	4
14217709	"maker"	8119	6
14228074	"product designer"	3422	4
14230810	"radio presenter"	3413	2
14230850	"assistant"	9272	6
14232360	"market analyst"	3539	2
14232746	"consultant"	2139	2
14234026	"developer"	2136	1.2
14234180	"writer"	4112	3
14235133	"developer"	2136	1.2
14239050	"player"	3415	2
14244002	"it consultant"	2139	2
14245896	"leader"	3131	2
14246744	"managing director"	1122	2
14247197	"director"	1136	2
14264506	"head"	1134	1.1
14265612	"programmer"	2136	1.2
14268513	"it project manager"	2134	1.2
14283459	"barrister"	2412	1.2
14283820	"singer"	3413	2
14284095	"editor"	3412	2
14287669	"writer"	4112	3
14301501	"producer"	3416	2
14301752	"marketing director"	1132	1.1
14306036	"coach"	3442	2
14309153	"writer"	4112	3
14310583	"author"	3412	2
14312572	"radio presenter"	3413	2
14317585	"designer"	3422	4
14317669	"founder"	8112	6
14317876	"writer"	4112	3
14321748	"master"	1213	4
14324067	"founder"	8112	6
14325849	"founder"	8112	6
14326247	"photographer"	3417	4
14327196	"strategist"	3539	2
14327356	"founder"	8112	6
14328442	"member"	3520	3
14341419	"developer"	2136	1.2
14342415	"producer"	3416	2
14343544	"biographer"	3412	2
14345239	"teacher"	2319	3
14349660	"photographer"	3417	4
14362684	"advocate"	2412	1.2
14367708	"professional"	3441	2
14368034	"managing director"	1122	2
14368223	"manager"	1223	4
14383193	"founder"	8112	6
14383675	"writer"	4112	3
14386229	"librarian"	2451	2
14388335	"web developer"	2137	2
14390515	"pastor"	2444	1.2
14392842	"designer"	3422	4
14393683	"petrologist"	2113	1.2
14395083	"pr consultant"	2472	2
14396124	"design manager"	2150	1.2
14402630	"engineer"	2129	1.2
14409295	"model"	3413	2
14409502	"web developer"	2137	2
14413446	"sawyer"	5449	5
14422302	"marketing executive"	3543	2
14425282	"data engineer"	5242	3
14431496	"head"	1134	1.1
14431620	"founder"	8112	6
14432352	"creative director"	2473	2
14441288	"therapist"	3219	2
14441378	"photographer"	3417	4
14441419	"cellist"	3415	2
14442669	"player"	3415	2
14443041	"analyst"	3543	2
14443263	"developer"	2136	1.2
14445444	"scientist"	2112	1.2
14447059	"graphic designer"	3421	3
14450202	"doctor"	2211	1.2
14450939	"photographer"	3417	4
14455530	"evangelist"	3239	2
14459561	"golfer"	3441	2
14460241	"editor"	3412	2
14461524	"actor"	3413	2
14461943	"general"	1171	1.1
14465768	"professor"	2215	1.2
14472933	"director"	1136	2
14476902	"production editor"	2471	2
14478989	"owner"	8211	7
14479594	"tester"	8133	5
14480040	"designer"	3422	4
14480653	"videographer"	3417	4
14481068	"guitarist"	3415	2
14490077	"computer technician"	3131	2
14496407	"artist"	3413	2
14497081	"writer"	4112	3
14512405	"presenter"	3413	2
14515261	"designer"	3422	4
14516197	"photographer"	3417	4
14516581	"editor"	3412	2
14524489	"head"	1134	1.1
14525315	"consultant"	2139	2
14529665	"software engineer"	2136	1.2
14531164	"actor"	3413	2
14535177	"janitor"	6232	6
14536352	"tutor"	2319	3
14545253	"teacher"	2319	3
14547978	"developer"	2136	1.2
14556298	"head"	1134	1.1
14557710	"developer"	2136	1.2
14562054	"researcher"	2112	1.2
14562278	"editor"	3412	2
14563922	"developer"	2136	1.2
14567059	"producer"	3416	2
14572422	"organiser"	4138	3
14577667	"photographer"	3417	4
14578616	"founder"	8112	6
14588113	"president"	2317	1.2
14590202	"pr consultant"	2472	2
14599581	"marketing manager"	3545	1.2
14599730	"editor"	3412	2
14600243	"founder"	8112	6
14606256	"writer"	4112	3
14612073	"services director"	1139	2
14612265	"journalist"	2471	2
14613677	"vet"	2216	1.2
14614603	"councillor"	1116	1.1
14622654	"engineer"	2129	1.2
14624434	"leader"	3131	2
14625604	"publisher"	1259	2
14626562	"founder"	8112	6
14626662	"founder"	8112	6
14626750	"traveller"	7121	6
14628661	"lecturer"	2215	1.2
14631885	"architect"	2135	1.2
14637620	"head"	1134	1.1
14657078	"connector"	8139	7
14662121	"editor"	3412	2
14662919	"programmer"	2136	1.2
14673385	"founder"	8112	6
14674476	"writer"	4112	3
14676748	"team manager"	2133	1.2
14680354	"photographer"	3417	4
14684359	"master"	1213	4
14685455	"specialist"	3542	2
14698154	"artist"	3413	2
14698361	"chef"	5434	5
14698779	"doctor"	2211	1.2
14699521	"player"	3415	2
14699628	"developer"	2136	1.2
14699651	"research scientist"	2112	1.2
14700915	"director"	1136	2
14703316	"writer"	4112	3
14705692	"councillor"	1116	1.1
14716125	"founder"	8112	6
14718301	"comedian"	3413	2
14724414	"web designer"	2137	2
14728767	"photographer"	3417	4
14731736	"founder"	8112	6
14735313	"ambassador"	1115	1.1
14735475	"applications develope	2136	1.2
14742011	"mediator"	3239	2
14742479	"founder"	8112	6
14743450	"director"	1136	2
14743962	"financial planner"	3534	2
14747835	"maker"	8119	6
14749303	"head"	1134	1.1
14750555	"director"	1136	2
14755242	"director of photograp	3417	4
14756247	"owner"	8211	7
14760567	"web developer"	2137	2
14761661	"cyclist"	3441	2
14762129	"computer programmer"	2136	1.2
14770536	"graphic designer"	3421	3
14771203	"founder"	8112	6
14771208	"technical architect"	2135	1.2
14773176	"artist"	3413	2
14775921	"creative director"	2473	2
14776483	"plumber"	5314	5
14778241	"critic"	2471	2
14786188	"advocate"	2412	1.2
14786769	"grower"	9112	6
14787088	"founder"	8112	6
14787180	"runner"	9219	6
14788901	"developer"	2136	1.2
14795171	"director"	1136	2
14795991	"bookkeeper"	4122	3
14797557	"librarian"	2451	2
14800522	"producer"	3416	2
14802224	"commentator"	3416	2
14809854	"head"	1134	1.1
14815294	"artist"	3413	2
14819504	"artist"	3413	2
14819731	"founder"	8112	6
14819854	"manager"	1223	4
14822557	"paediatric nurse"	2231	2
14824674	"head"	1134	1.1
14825608	"runner"	9219	6
14827074	"president"	2317	1.2
14838101	"programmer"	2136	1.2
14843195	"head"	1134	1.1
14843602	"publicist"	2472	2
14845315	"governor"	1173	1.1
14849093	"designer"	3422	4
14849130	"designer"	3422	4
14853727	"consultant"	2139	2
14855396	"web developer"	2137	2
14865058	"founder"	8112	6
14865580	"writer"	4112	3
14866817	"chief executive"	1115	1.1
14868623	"business consultant"	2423	1.2
14871462	"photographer"	3417	4
14871825	"radio operator"	7214	5
14875121	"operations executive"	6212	3
14878678	"writer"	4112	3
14880987	"writer"	4112	3
14881218	"designer"	3422	4
14881877	"player"	3415	2
14883450	"director"	1136	2
14889358	"accountant"	2421	1.2
14893530	"project manager"	2134	1.2
14902052	"photographer"	3417	4
14906391	"photographer"	3417	4
14912335	"creative director"	2473	2
14918721	"strategist"	3539	2
14919212	"founder"	8112	6
14921716	"runner"	9219	6
14925279	"writer"	4112	3
14931722	"manager"	1223	4
14934177	"designer"	3422	4
14934374	"web editor"	2137	2
14937051	"maker"	8119	6
14942208	"designer"	3422	4
14943957	"founder"	8112	6
14944698	"editor"	3412	2
14949156	"it manager"	2133	1.2
14952048	"producer"	3416	2
14958453	"professional"	3441	2
14962700	"player"	3415	2
14966665	"head"	1134	1.1
14971091	"production manager"	2133	1.2
14971160	"founder"	8112	6
14972862	"evangelist"	3239	2
14973803	"creative director"	2473	2
14974187	"artistic director"	3416	2
14976675	"maker"	8119	6
14980239	"professional"	3441	2
14982584	"programmer"	2136	1.2
14985215	"founder"	8112	6
14991007	"master"	1213	4
14992246	"maker"	8119	6
14993868	"marketing specialist"	3543	2
14996288	"writer"	4112	3
14997799	"manager"	1223	4
14999430	"engineer"	2129	1.2
15003449	"builder"	5319	4
15011089	"writer"	4112	3
15016153	"technologist"	2129	1.2
15016322	"specialist"	3542	2
15024516	"researcher"	2112	1.2
15029207	"former"	8113	7
15032524	"reporter"	3413	2
15032921	"instrumentalist"	3415	2
15036482	"web developer"	2137	2
15036950	"professional"	3441	2
15037033	"trainer"	3442	2
15037137	"director"	1136	2
15041366	"assistant"	9272	6
15045821	"development manager"	2133	1.2
15055813	"strategist"	3539	2
15056816	"director"	1136	2
15071515	"designer"	3422	4
15072797	"leader"	3131	2
15078144	"library manager"	1259	2
15078706	"project manager"	2134	1.2
15078952	"manager"	1223	4
15079252	"developer"	2136	1.2
15082697	"professional"	3441	2
15083550	"designer"	3422	4
15084704	"leader"	3131	2
15085915	"founder"	8112	6
15090636	"designer"	3422	4
15096527	"economist"	2425	1.2
15096895	"player"	3415	2
15098468	"leader"	3131	2
15101037	"founder"	8112	6
15105101	"journalist"	2471	2
15106273	"fundraiser"	3543	2
15109854	"company director"	1121	1.1
15112949	"professional"	3441	2
15120407	"head"	1134	1.1
15121516	"graphic designer"	3421	3
15124493	"artist"	3413	2
15126059	"developer"	2136	1.2
15126485	"web developer"	2137	2
15130854	"travel writer"	2471	2
15133776	"designer"	3422	4
15134361	"director"	1136	2
15135795	"web developer"	2137	2
15143850	"leader"	3131	2
15147474	"musician"	3415	2
15154258	"head"	1134	1.1
15156900	"photographer"	3417	4
15157629	"coach"	3442	2
15157872	"head"	1134	1.1
15158271	"author"	3412	2
15167084	"doctor"	2211	1.2
15167118	"web developer"	2137	2
15168455	"founder"	8112	6
15169779	"journalist"	2471	2
15169857	"it technician"	3131	2
15178938	"developer"	2136	1.2
15191684	"train driver"	8231	5
15192963	"software engineer"	2136	1.2
15201764	"counter"	9134	7
15205700	"owner"	8211	7
15207916	"editor"	3412	2
15208802	"journalist"	2471	2
15212323	"owner"	8211	7
15220393	"graphic designer"	3421	3
15220936	"illusionist"	3413	2
15221363	"photographer"	3417	4
15222358	"councillor"	1116	1.1
15223684	"cook"	8111	6
15229238	"page"	9279	7
15229382	"bishop"	2444	1.2
15229804	"director"	1136	2
15233151	"seo"	3561	2
15236222	"councillor"	1116	1.1
15236467	"page"	9279	7
15237634	"producer"	3416	2
15242565	"cyclist"	3441	2
15248323	"editor"	3412	2
15253043	"player"	3415	2
15253566	"lecturer"	2215	1.2
15272276	"youth development off	3563	2
15281588	"writer"	4112	3
15292171	"head"	1134	1.1
15296531	"physicist"	2113	1.2
15297037	"designer"	3422	4
15298261	"founder"	8112	6
15305919	"photographer"	3417	4
15306106	"head"	1134	1.1
15307039	"director"	1136	2
15312200	"marketing director"	1132	1.1
15316229	"pr consultant"	2472	2
15316648	"writer"	4112	3
15316876	"web developer"	2137	2
15316941	"maker"	8119	6
15317746	"head"	1134	1.1
15318305	"publishing director"	1259	2
15321377	"developer"	2136	1.2
15324268	"supporter"	8129	6
15327149	"footballer"	3441	2
15331220	"coach"	3442	2
15331515	"web developer"	2137	2
15334345	"designer"	3422	4
15341183	"founder"	8112	6
15341306	"owner"	8211	7
15346976	"musician"	3415	2
15354068	"producer"	3416	2
15364263	"associate"	8132	6
15365620	"cyclist"	3441	2
15366850	"coach"	3442	2
15372353	"strategist"	3539	2
15383777	"developer"	2136	1.2
15384017	"coach"	3442	2
15390460	"markets officer"	3565	2
15392494	"editor"	3412	2
15396499	"ambassador"	1115	1.1
15402249	"it consultant"	2139	2
15406653	"designer"	3422	4
15407202	"photographer"	3417	4
15407293	"designer"	3422	4
15413101	"author"	3412	2
15426013	"architect"	2135	1.2
15430329	"director"	1136	2
15438674	"designer"	3422	4
15438869	"member"	3520	3
15438891	"web developer"	2137	2
15439004	"computer programmer"	2136	1.2
15443447	"clerk of the course"	1225	2
15443709	"graphic designer"	3421	3
15449644	"manager"	1223	4
15452055	"poet"	3412	2
15466535	"producer"	3416	2
15467228	"professional"	3441	2
15468270	"governor"	1173	1.1
15469032	"account manager"	2139	2
15479600	"chef"	5434	5
15494940	"immunologist"	2112	1.2
15497613	"member"	3520	3
15507528	"sports writer"	2471	2
15513767	"radio presenter"	3413	2
15515211	"writer"	4112	3
15515280	"producer"	3416	2
15522124	"supporter"	8129	6
15522727	"lecturer"	2215	1.2
15527701	"monk"	2315	2
15528000	"writer"	4112	3
15529297	"writer"	4112	3
15537920	"head of marketing"	1132	1.1
15557194	"photographer"	3417	4
15558998	"designer"	3422	4
15569336	"fellow"	2215	1.2
15579363	"curator"	2452	2
15583991	"graphic designer"	3421	3
15586609	"member"	3520	3
15597149	"author"	3412	2
15598981	"manager"	1223	4
15602469	"smoker"	8111	6
15610513	"developer"	2136	1.2
15619185	"it development manage	2133	1.2
15619489	"lecturer"	2215	1.2
15622626	"seater"	9273	7
15629586	"coder"	9134	7
15631499	"founder"	8112	6
15632825	"librarian"	2451	2
15634915	"web designer"	2137	2
15636337	"chef"	5434	5
15645359	"financial director"	1131	1.1
15651101	"nurse"	6141	3
15651844	"writer"	4112	3
15659227	"player"	3415	2
15660290	"researcher"	2112	1.2
15661903	"photographer"	3417	4
15662167	"traveller"	7121	6
15662428	"founder"	8112	6
15678151	"managing director"	1122	2
15698047	"it project manager"	2134	1.2
15700906	"director"	1136	2
15702417	"journalist"	2471	2
15702965	"runner"	9219	6
15705630	"planner"	5419	7
15709635	"member"	3520	3
15715277	"artist"	3413	2
15719389	"writer"	4112	3
15726425	"manager"	1223	4
15726621	"photographer"	3417	4
15733626	"van driver"	8212	7
15734378	"deputy head teacher"	2315	2
15735367	"cyclist"	3441	2
15740373	"principal"	2319	3
15742520	"paramedic"	3213	3
15742540	"photographer"	3417	4
15747596	"master"	1213	4
15749004	"poet"	3412	2
15749459	"owner"	8211	7
15756478	"collector"	4129	3
15763402	"writer"	4112	3
15763895	"head"	1134	1.1
15766315	"secretary"	4213	3
15770404	"director"	1136	2
15785115	"founder"	8112	6
15788376	"marketing specialist"	3543	2
15797895	"manager"	1223	4
15806415	"railway worker"	8234	5
15807698	"dealer"	6211	6
15808914	"artist"	3413	2
15814275	"head of marketing"	1132	1.1
15814392	"librarian"	2451	2
15814937	"counsellor"	4123	3
15815025	"councillor"	1116	1.1
15818068	"barrister"	2412	1.2
15819969	"runner"	9219	6
15820755	"account director"	1134	1.1
15821470	"manager"	1223	4
15828783	"communications manage	2133	1.2
15834810	"artist"	3413	2
15835300	"writer"	4112	3
15835786	"general manager"	1121	1.1
15835907	"editor"	3412	2
15848391	"research fellow"	2119	1.2
15850643	"director"	1136	2
15850825	"founder"	8112	6
15862995	"founder"	8112	6
15864765	"head"	1134	1.1
15876015	"manager"	1223	4
15877647	"artist"	3413	2
15881757	"lawyer"	2419	1.2
15884137	"cyclist"	3441	2
15908569	"maker"	8119	6
15915896	"graphic designer"	3421	3
15915899	"marketing officer"	3543	2
15917026	"dancer"	3414	2
15919412	"communications consul	2472	2
15928696	"writer"	4112	3
15951590	"hunter"	6139	7
15956058	"house officer"	2211	1.2
15957938	"coach"	3442	2
15959201	"photographer"	3417	4
15959698	"graphic designer"	3421	3
15966810	"pastor"	2444	1.2
15968061	"art director"	2473	2
15970845	"poet"	3412	2
15974328	"organiser"	4138	3
15993381	"inventor"	2426	1.2
15994022	"editor"	3412	2
16003376	"film producer"	3416	2
16003755	"priest"	2444	1.2
16039193	"developer"	2136	1.2
16039584	"graphic designer"	3421	3
16039608	"ambassador"	1115	1.1
16052859	"collector"	4129	3
16062573	"glover"	8137	7
16082115	"associate"	8132	6
16084524	"maker"	8119	6
16095047	"councillor"	1116	1.1
16095661	"head"	1134	1.1
16103250	"it engineer"	5245	3
16105907	"artist"	3413	2
16109100	"product designer"	3422	4
16126705	"carer"	6145	6
16127289	"deacon"	2444	1.2
16127841	"campaigner"	3543	2
16132611	"director"	1136	2
16132930	"journalist"	2471	2
16133557	"photographer"	3417	4
16135223	"reader"	2215	1.2
16135296	"tester"	8133	5
16137765	"head"	1134	1.1
16143837	"journalist"	2471	2
16143866	"coach"	3442	2
16148062	"artist"	3413	2
16155646	"website designer"	2137	2
16167593	"head"	1134	1.1
16172327	"medical administrator	4211	3
16180426	"writer"	4112	3
16181732	"creative director"	2473	2
16182085	"editor"	3412	2
16184888	"designer"	3422	4
16190762	"driver"	8223	6
16200300	"head"	1134	1.1
16201462	"director"	1136	2
16211566	"media director"	1134	1.1
16218800	"owner"	8211	7
16222197	"marketing consultant"	3543	2
16223486	"marketing consultant"	3543	2
16226538	"strategist"	3539	2
16228693	"instrumentalist"	3415	2
16229574	"instrumentalist"	3415	2
16236793	"client executive"	3543	2
16236937	"it consultant"	2139	2
16242414	"musical director"	3415	2
16243053	"guitarist"	3415	2
16243473	"promoter"	3416	2
16248320	"creative director"	2473	2
16258315	"photographer"	3417	4
16270018	"director of music"	3415	2
16270081	"specialist"	3542	2
16273638	"marketing manager"	3545	1.2
16282944	"lecturer"	2215	1.2
16293557	"trainer"	3442	2
16296325	"chairman"	2412	1.2
16299317	"leader"	3131	2
16301871	"councillor"	1116	1.1
16313084	"agent"	3543	2
16327201	"editor"	3412	2
16335750	"coach"	3442	2
16345214	"photographer"	3417	4
16354499	"developer"	2136	1.2
16358161	"psychologist"	2212	1.2
16361241	"photographer"	3417	4
16361307	"publisher"	1259	2
16361521	"designer"	3422	4
16362746	"photographer"	3417	4
16397384	"photographer"	3417	4
16422169	"owner"	8211	7
16432174	"finisher"	5235	5
16440181	"artist"	3413	2
16440546	"developer"	2136	1.2
16443092	"head"	1134	1.1
16451072	"founder"	8112	6
16459140	"lawyer"	2419	1.2
16484437	"journalist"	2471	2
16488821	"writer"	4112	3
16488991	"professional"	3441	2
16500510	"software developer"	2136	1.2
16511562	"missionary"	3239	2
16512203	"head"	1134	1.1
16512687	"researcher"	2112	1.2
16525987	"trainer"	3442	2
16527037	"founder"	8112	6
16536098	"strategist"	3539	2
16542261	"correspondent"	3416	2
16542764	"writer"	4112	3
16550152	"runner"	9219	6
16556818	"marine"	3311	3
16559442	"maker"	8119	6
16560801	"journalist"	2471	2
16579005	"manager"	1223	4
16579544	"director"	1136	2
16579661	"graphic designer"	3421	3
16595229	"research associate"	2112	1.2
16612229	"councillor"	1116	1.1
16612745	"services director"	1139	2
16612931	"owner"	8211	7
16613918	"web developer"	2137	2
16615016	"company director"	1121	1.1
16627575	"technician"	3113	2
16630349	"producer"	3416	2
16637625	"evangelist"	3239	2
16644098	"fellow"	2215	1.2
16669331	"cyclist"	3441	2
16680236	"collector"	4129	3
16681453	"creative director"	2473	2
16681669	"founder"	8112	6
16681927	"writer"	4112	3
16682696	"owner"	8211	7
16684993	"writer"	4112	3
16688929	"founder"	8112	6
16690663	"destroyer"	6132	6
16696119	"business analyst"	2135	1.2
16697906	"management consultant	2423	1.2
16706079	"software developer"	2136	1.2
16709476	"poultry keeper"	5111	4
16710015	"founder"	8112	6
16712741	"supporter"	8129	6
16719058	"musician"	3415	2
16719098	"journalist"	2471	2
16719104	"video editor"	3416	2
16727268	"dancer"	3414	2
16729915	"designer"	3422	4
16734566	"photographer"	3417	4
16737188	"developer"	2136	1.2
16738644	"photographer"	3417	4
16740826	"developer"	2136	1.2
16748311	"director"	1136	2
16781292	"technologist"	2129	1.2
16804933	"reporter"	3413	2
16808530	"marketing analyst"	3543	2
16830509	"team member"	9279	7
16838380	"professional"	3441	2
16839500	"maker"	8119	6
16844032	"professional"	3441	2
16853005	"photographer"	3417	4
16864590	"founder"	8112	6
16867090	"pounder"	5413	7
16868536	"strategist"	3539	2
16872302	"helpdesk analyst"	3132	2
16885285	"head"	1134	1.1
16886690	"freelance writer"	2471	2
16903655	"market manager"	1251	1.1
16905592	"actor"	3413	2
16910066	"founder"	8112	6
16910546	"web developer"	2137	2
16922801	"architect"	2135	1.2
16924603	"writer"	4112	3
16926156	"photographer"	3417	4
16927599	"editor"	3412	2
16933714	"lecturer"	2215	1.2
16941645	"head"	1134	1.1
16946519	"systems developer"	2136	1.2
16952433	"journalist"	2471	2
16959023	"technologist"	2129	1.2
16959456	"civil servant"	4112	3
16975667	"manager"	1223	4
16989359	"supporter"	8129	6
16990563	"strategist"	3539	2
16996308	"scientist"	2112	1.2
16999160	"footballer"	3441	2
16999669	"web designer"	2137	2
17002658	"managing director"	1122	2
17018093	"team member"	9279	7
17031599	"author"	3412	2
17038807	"producer"	3416	2
17044695	"broadcaster"	3416	2
17054342	"web developer"	2137	2
17064232	"artist"	3413	2
17084172	"designer"	3422	4
17085440	"graphic designer"	3421	3
17098933	"photographer"	3417	4
17099012	"coach"	3442	2
17106260	"councillor"	1116	1.1
17111073	"developer"	2136	1.2
17112845	"director"	1136	2
17113926	"magician"	3413	2
17115630	"guitarist"	3415	2
17120611	"research fellow"	2119	1.2
17131292	"general"	1171	1.1
17131756	"writer"	4112	3
17140985	"bitter"	8121	6
17142641	"golfer"	3441	2
17156056	"helper"	8117	6
17162130	"professional"	3441	2
17169145	"professional"	3441	2
17173031	"photographer"	3417	4
17179747	"writer"	4112	3
17186847	"artist"	3413	2
17188964	"account director"	1134	1.1
17196133	"publisher"	1259	2
17196740	"web developer"	2137	2
17201202	"former"	8113	7
17203690	"viewer"	8133	5
17228988	"designer"	3422	4
17229276	"developer"	2136	1.2
17233204	"security"	9241	6
17234500	"creative director"	2473	2
17236786	"director"	1136	2
17249783	"writer"	4112	3
17250266	"head"	1134	1.1
17257239	"founder"	8112	6
17259193	"freelance writer"	2471	2
17260528	"web developer"	2137	2
17261267	"journalist"	2471	2
17267310	"systems engineer"	2135	1.2
17270527	"assistant"	9272	6
17274753	"ambassador"	1115	1.1
17289989	"producer"	3416	2
17291385	"general"	1171	1.1
17297028	"owner"	8211	7
17297118	"psychologist"	2212	1.2
17297279	"cyclist"	3441	2
17315404	"owner"	8211	7
17315614	"support worker"	6126	6
17326851	"director"	1136	2
17337562	"creative director"	2473	2
17337678	"designer"	3422	4
17354679	"director"	1136	2
17360207	"producer"	3416	2
17368952	"founder"	8112	6
17374997	"photographer"	3417	4
17387424	"freelance writer"	2471	2
17388188	"editor"	3412	2
17388421	"software developer"	2136	1.2
17396791	"head"	1134	1.1
17397466	"trombonist"	3415	2
17405647	"producer"	3416	2
17409346	"editor"	3412	2
17415001	"leader"	3131	2
17424747	"coder"	9134	7
17430570	"photographer"	3417	4
17438924	"marketing manager"	3545	1.2
17442770	"architect"	2135	1.2
17451676	"writer"	4112	3
17461673	"manager"	1223	4
17463638	"researcher"	2112	1.2
17467600	"author"	3412	2
17471760	"composer"	3415	2
17474760	"head of marketing"	1132	1.1
17484659	"founder"	8112	6
17491472	"writer"	4112	3
17494989	"librarian"	2451	2
17496033	"software developer"	2136	1.2
17516204	"web designer"	2137	2
17519978	"writer"	4112	3
17522446	"recruiter"	7129	3
17526001	"marketing director"	1132	1.1
17533863	"marshal"	8239	5
17533936	"director"	1136	2
17534569	"founder"	8112	6
17534957	"editor"	3412	2
17535700	"founder"	8112	6
17535722	"supporter"	8129	6
17546147	"strategist"	3539	2
17555668	"coach"	3442	2
17559923	"manager"	1223	4
17577427	"photographer"	3417	4
17577804	"pharmacist"	2213	1.2
17579334	"managing director"	1122	2
17579346	"writer"	4112	3
17588353	"coach"	3442	2
17588900	"head of it"	1136	2
17590398	"therapist"	3219	2
17590733	"accountant"	2421	1.2
17591757	"general"	1171	1.1
17593237	"evangelist"	3239	2
17599440	"founder"	8112	6
17601012	"doctor"	2211	1.2
17603450	"writer"	4112	3
17604371	"artist"	3413	2
17623716	"editor"	3412	2
17629195	"photographer"	3417	4
17649300	"master"	1213	4
17652325	"general"	1171	1.1
17654217	"developer"	2136	1.2
17654467	"cyclist"	3441	2
17659914	"quantity surveyor"	2433	2
17661304	"general"	1171	1.1
17674757	"writer"	4112	3
17675384	"general"	1171	1.1
17676767	"lighting designer"	3417	4
17677090	"designer"	3422	4
17679260	"account director"	1134	1.1
17682429	"scientist"	2112	1.2
17682493	"cabin crew"	6219	6
17691900	"economist"	2425	1.2
17699359	"campaigner"	3543	2
17701627	"photographer"	3417	4
17705996	"writer"	4112	3
17712992	"head"	1134	1.1
17721854	"member"	3520	3
17732409	"poet"	3412	2
17735725	"consultant"	2139	2
17736588	"msp"	1116	1.1
17742260	"journalist"	2471	2
17743593	"palaeontologist"	2113	1.2
17747566	"writer"	4112	3
17754709	"shepherd"	9111	6
17758382	"florist"	5443	7
17758616	"photographer"	3417	4
17766951	"fellow"	2215	1.2
17774728	"priest"	2444	1.2
17779075	"pianist"	3415	2
17781048	"collector"	4129	3
17788756	"developer"	2136	1.2
17788841	"councillor"	1116	1.1
17803309	"writer"	4112	3
17806331	"designer"	3422	4
17806369	"network engineer"	2139	2
17807132	"founder"	8112	6
17810102	"director"	1136	2
17813620	"reader"	2215	1.2
17817949	"writer"	4112	3
17819462	"comedian"	3413	2
17828767	"professional"	3441	2
17834520	"former"	8113	7
17836117	"editor"	3412	2
17853213	"director"	1136	2
17864519	"director"	1136	2
17864606	"supporter"	8129	6
17866309	"comedian"	3413	2
17866850	"domestic"	9233	7
17867091	"head"	1134	1.1
17867742	"marketing manager"	3545	1.2
17872874	"manager"	1223	4
17879153	"editor"	3412	2
17897508	"master"	1213	4
17898154	"journalist"	2471	2
17909843	"photographer"	3417	4
17919672	"head"	1134	1.1
17919880	"finance manager"	1131	1.1
17925371	"teacher"	2319	3
17927012	"cyclist"	3441	2
17941495	"consultant"	2139	2
17946874	"consultant"	2139	2
17949898	"librarian"	2451	2
17950510	"maker"	8119	6
17956174	"former"	8113	7
17967774	"journalist"	2471	2
17968150	"ambassador"	1115	1.1
17972431	"founder"	8112	6
17975373	"batman"	6231	6
17984922	"author"	3412	2
17986052	"musician"	3415	2
17992762	"extra"	3413	2
18015773	"it consultant"	2139	2
18017166	"swinger"	8113	7
18017206	"designer"	3422	4
18017938	"founder"	8112	6
18019809	"technical director"	1136	2
18030507	"pianist"	3415	2
18033024	"leader"	3131	2
18042848	"events manager"	3546	2
18047175	"massage therapist"	3219	2
18047759	"marketing manager"	3545	1.2
18062442	"developer"	2136	1.2
18065880	"professional"	3441	2
18073872	"producer"	3416	2
18074767	"producer"	3416	2
18074971	"bitter"	8121	6
18075286	"councillor"	1116	1.1
18077377	"geographer"	2114	1.2
18078034	"model"	3413	2
18082918	"web developer"	2137	2
18083029	"knitter"	5411	7
18085385	"designer"	3422	4
18088673	"founder"	8112	6
18099891	"editor"	3412	2
18105268	"writer"	4112	3
18117228	"photographer"	3417	4
18118154	"model"	3413	2
18120879	"software developer"	2136	1.2
18126006	"producer"	3416	2
18136387	"cad technician"	3122	3
18138704	"runner"	9219	6
18140661	"director"	1136	2
18145945	"founder"	8112	6
18146800	"consultant"	2139	2
18158358	"writer"	4112	3
18165761	"author"	3412	2
18166063	"gardener"	5112	6
18169794	"account director"	1134	1.1
18171540	"actor"	3413	2
18178455	"designer"	3422	4
18186594	"minister"	1116	1.1
18188599	"former"	8113	7
18193793	"producer"	3416	2
18201016	"director"	1136	2
18211812	"roaster"	8111	6
18213364	"editor"	3412	2
18214122	"developer"	2136	1.2
18214820	"general"	1171	1.1
18216582	"software engineer"	2136	1.2
18239888	"journalist"	2471	2
18243277	"publicist"	2472	2
18243837	"writer"	4112	3
18244502	"author"	3412	2
18255588	"president"	2317	1.2
18258335	"writer"	4112	3
18264802	"instructor"	2314	2
18266433	"photographer"	3417	4
18273674	"researcher"	2112	1.2
18283196	"photographer"	3417	4
18287062	"network architect"	2135	1.2
18288704	"teacher"	2319	3
18294008	"head"	1134	1.1
18294402	"cyclist"	3441	2
18305071	"scientist"	2112	1.2
18305161	"director"	1136	2
18305377	"musician"	3415	2
18306093	"virtual assistant"	4215	3
18306628	"chairman"	2412	1.2
18308560	"keeper"	2452	2
18317397	"architect"	2135	1.2
18319254	"runner"	9219	6
18321974	"guide"	6211	6
18322964	"writer"	4112	3
18329869	"general"	1171	1.1
18331249	"professional"	3441	2
18331363	"soldier"	3311	3
18331626	"producer"	3416	2
18332203	"pharmacist"	2213	1.2
18332251	"journalist"	2471	2
18333443	"chairman"	2412	1.2
18345379	"consultant"	2139	2
18347219	"spreader"	9120	7
18360368	"reader"	2215	1.2
18362242	"principal"	2319	3
18367381	"director"	1136	2
18376776	"chemist"	2213	1.2
18378359	"brander"	8121	6
18378608	"roller"	5423	7
18384231	"owner"	8211	7
18389626	"physician"	2211	1.2
18404905	"director"	1136	2
18406495	"former"	8113	7
18406690	"it director"	1136	2
18410806	"priest"	2444	1.2
18411868	"musician"	3415	2
18416299	"maker"	8119	6
18417838	"nurse"	6141	3
18432619	"astronomer"	2113	1.2
18432727	"manager"	1223	4
18433618	"secretary"	4213	3
18436515	"contractor"	5312	4
18437087	"surgeon"	2211	1.2
18447441	"spinner"	5221	6
18464112	"photographer"	3417	4
18474307	"photographer"	3417	4
18483472	"photographer"	3417	4
18489908	"cyclist"	3441	2
18491519	"guitarist"	3415	2
18495135	"associate"	8132	6
18505975	"maker"	8119	6
18510892	"writer"	4112	3
18512494	"plumber"	5314	5
18515428	"companion"	6231	6
18522512	"former"	8113	7
18528204	"stitcher"	5423	7
18532574	"chairman"	2412	1.2
18551433	"campaigner"	3543	2
18555689	"finance director"	1131	1.1
18556112	"solicitor"	2413	1.2
18558652	"liaison officer"	4112	3
18561913	"professional"	3441	2
18564663	"singer"	3413	2
18566075	"author"	3412	2
18582450	"supporter"	8129	6
18585340	"river"	5312	4
18586706	"development manager"	2133	1.2
18591471	"director"	1136	2
18606227	"mental health worker"	2219	2
18608731	"header"	8129	6
18612019	"actor"	3413	2
18613572	"director"	1136	2
18628395	"builder"	5319	4
18628546	"founder"	8112	6
18631646	"head"	1134	1.1
18631988	"merchandise manager"	3545	1.2
18634145	"gardener"	5112	6
18634511	"publisher"	1259	2
18636758	"writer"	4112	3
18638564	"artist"	3413	2
18640240	"builder"	5319	4
18640692	"producer"	3416	2
18643578	"sailor"	3311	3
18644542	"writer"	4112	3
18645403	"writer"	4112	3
18647255	"supporter"	8129	6
18647450	"leader"	3131	2
18667799	"agent"	3543	2
18668022	"vicar"	2444	1.2
18668473	"supporter"	8129	6
18670212	"developer"	2136	1.2
18671140	"director"	1136	2
18674450	"support worker"	6126	6
18675860	"hairdresser"	6221	7
18678814	"writer"	4112	3
18680249	"artist"	3413	2
18684781	"events manager"	3546	2
18686955	"artist"	3413	2
18687703	"guitarist"	3415	2
18688547	"dean"	2317	1.2
18693475	"actor"	3413	2
18694320	"head"	1134	1.1
18697035	"designer"	3422	4
18699407	"creative director"	2473	2
18699469	"batman"	6231	6
18699721	"creative director"	2473	2
18704505	"composer"	3415	2
18715745	"campaigner"	3543	2
18716042	"taxi driver"	8214	4
18717845	"strategist"	3539	2
18718188	"owner"	8211	7
18719280	"scientist"	2112	1.2
18719896	"general"	1171	1.1
18720472	"general manager"	1121	1.1
18721034	"mep"	1116	1.1
18721323	"doctor"	2211	1.2
18723816	"singer"	3413	2
18725978	"collector"	4129	3
18729781	"writer"	4112	3
18732388	"art dealer"	1254	4
18733292	"stringer"	5413	7
18744961	"chef"	5434	5
18745609	"leader"	3131	2
18746477	"account manager"	2139	2
18759463	"editor"	3412	2
18759664	"seo"	3561	2
18759676	"member"	3520	3
18759832	"general"	1171	1.1
18760756	"web designer"	2137	2
18760991	"maker"	8119	6
18767474	"former"	8113	7
18767673	"representative"	4129	3
18771983	"head of marketing"	1132	1.1
18773763	"member"	3520	3
18781122	"producer"	3416	2
18796134	"archaeologist"	2114	1.2
18797302	"researcher"	2112	1.2
18798486	"journalist"	2471	2
18800108	"publisher"	1259	2
18801227	"singer"	3413	2
18807727	"cyclist"	3441	2
18812333	"specialist"	3542	2
18814825	"midwife"	2232	2
18816105	"writer"	4112	3
18816992	"fashion designer"	3422	4
18819985	"chairman"	2412	1.2
18822221	"journalist"	2471	2
18823326	"assistant"	9272	6
18831281	"singer"	3413	2
18838151	"baker"	8111	6
18838256	"maker"	8119	6
18838699	"actor"	3413	2
18842225	"owner"	8211	7
18842704	"production coordinato	3416	2
18845173	"head"	1134	1.1
18849251	"professional"	3441	2
18851193	"dean"	2317	1.2
18854635	"marketing manager"	3545	1.2
18862220	"litigator"	3520	3
18864473	"member"	3520	3
18865420	"director of communica	1136	2
18868232	"photographer"	3417	4
18868582	"technician"	3113	2
18871924	"cooker"	8111	6
18875012	"journalist"	2471	2
18877594	"keeper"	2452	2
18878917	"designer"	3422	4
18886709	"writer"	4112	3
18896974	"photographer"	3417	4
18897854	"records manager"	4161	2
18898061	"art director"	2473	2
18898188	"webmaster"	2137	2
18900334	"head of it"	1136	2
18900476	"producer"	3416	2
18900535	"coordinator"	3239	2
18901127	"photographer"	3417	4
18901293	"writer"	4112	3
18904689	"designer"	3422	4
18906039	"designer"	3422	4
18907525	"media planner"	3543	2
18911833	"writer"	4112	3
18916096	"president"	2317	1.2
18916183	"managing director"	1122	2
18917580	"illustrator"	3411	2
18919131	"supporter"	8129	6
18921270	"head"	1134	1.1
18933579	"singer"	3413	2
18937362	"artist"	3413	2
18939739	"cyclist"	3441	2
18940274	"manager"	1223	4
18940734	"sales consultant"	7121	6
18941227	"golfer"	3441	2
18942881	"university lecturer"	2311	1.2
18943101	"beauty therapist"	6222	6
18947211	"deputy"	8122	7
18948973	"director"	1136	2
18950424	"runner"	9219	6
18953710	"civil servant"	4112	3
18956185	"manager"	1223	4
18956231	"captain"	3513	2
18974180	"fellow"	2215	1.2
18975519	"media consultant"	2472	2
18976809	"poet"	3412	2
18977765	"librarian"	2451	2
18978690	"professional"	3441	2
18979016	"buyer"	3541	2
18979807	"specialist"	3542	2
18980217	"professional"	3441	2
18985335	"campaigner"	3543	2
18985527	"master"	1213	4
18990495	"chairman"	2412	1.2
18993099	"technician"	3113	2
19002093	"designer"	3422	4
19016781	"writer"	4112	3
19019217	"manager"	1223	4
19020038	"principal"	2319	3
19028844	"course leader"	2312	2
19034936	"media manager"	2472	2
19046943	"photographic artist"	3417	4
19047628	"tour manager"	1259	2
19050272	"collector"	4129	3
19060674	"head"	1134	1.1
19061684	"reporter"	3413	2
19063955	"lawyer"	2419	1.2
19065642	"project engineer"	2129	1.2
19067432	"business manager"	7220	2
19068008	"managing director"	1122	2
19071453	"writer"	4112	3
19072304	"associate"	8132	6
19072889	"accountant"	2421	1.2
19074191	"optometrist"	2214	2
19075756	"consultant"	2139	2
19077542	"journalist"	2471	2
19077833	"model"	3413	2
19080146	"translator"	3412	2
19081463	"councillor"	1116	1.1
19084982	"editor"	3412	2
19085780	"consultant"	2139	2
19086955	"broadcast journalist"	2471	2
19088621	"director"	1136	2
19088717	"teacher"	2319	3
19088949	"managing director"	1122	2
19089052	"practice manager"	1241	2
19089369	"ombudsman"	1139	2
19089688	"officer"	3513	2
19089838	"photographer"	3417	4
19092587	"photographer"	3417	4
19098031	"strategist"	3539	2
19098324	"writer"	4112	3
19105718	"founder"	8112	6
19106022	"head"	1134	1.1
19106875	"it consultant"	2139	2
19108265	"specialist"	3542	2
19109560	"artist"	3413	2
19115028	"designer"	3422	4
19115223	"dancer"	3414	2
19117436	"developer"	2136	1.2
19117737	"manager"	1223	4
19118054	"designer"	3422	4
19120902	"hotelier"	1221	4
19125176	"miner"	8122	7
19125590	"comedian"	3413	2
19125640	"editor"	3412	2
19127735	"former"	8113	7
19142040	"musician"	3415	2
19142305	"feature writer"	2471	2
19142926	"manager"	1223	4
19143909	"general"	1171	1.1
19144120	"owner"	8211	7
19145852	"grower"	9112	6
19147230	"evangelist"	3239	2
19148198	"composer"	3415	2
19148912	"trader"	7123	7
19149929	"drummer"	3415	2
19150863	"physicist"	2113	1.2
19152382	"pharmacist"	2213	1.2
19156895	"director"	1136	2
19159660	"runner"	9219	6
19160299	"marketing manager"	3545	1.2
19165946	"designer"	3422	4
19177334	"farm worker"	9119	7
19180780	"head"	1134	1.1
19181053	"commentator"	3416	2
19183681	"stylist"	6221	7
19183758	"developer"	2136	1.2
19191050	"head"	1134	1.1
19191764	"business developer"	3542	2
19195918	"singer"	3413	2
19197975	"head"	1134	1.1
19198491	"manager"	1223	4
19205487	"general"	1171	1.1
19223703	"doctor"	2211	1.2
19224658	"reporter"	3413	2
19231552	"publicist"	2472	2
19232026	"supporter"	8129	6
19233700	"radio presenter"	3413	2
19237404	"holistic therapist"	3219	2
19242519	"manager"	1223	4
19247592	"guitarist"	3415	2
19253847	"radio presenter"	3413	2
19256045	"model"	3413	2
19257542	"writer"	4112	3
19263709	"writer"	4112	3
19263924	"impressionist"	3413	2
19264729	"player"	3415	2
19265745	"distributor"	7121	6
19267734	"home carer"	6145	6
19269866	"freelance writer"	2471	2
19282523	"client manager"	3538	2
19283704	"director"	1136	2
19284656	"officer"	3513	2
19285939	"researcher"	2112	1.2
19286918	"chief officer"	3561	2
19287289	"nanny"	6122	4
19289494	"consultant"	2139	2
19293534	"referee"	2211	1.2
19295232	"reporter"	3413	2
19295504	"carer"	6145	6
19302474	"web developer"	2137	2
19303925	"jumper"	8113	7
19307133	"writer"	4112	3
19310384	"graphic designer"	3421	3
19313162	"member"	3520	3
19317587	"advocate"	2412	1.2
19332383	"editor"	3412	2
19332824	"butler"	6240	5
19333993	"coach"	3442	2
19334127	"leader writer"	2471	2
19336766	"librarian"	2451	2
19337844	"assistant"	9272	6
19339484	"director"	1136	2
19340647	"former"	8113	7
19341170	"broadcaster"	3416	2
19343925	"specialist"	3542	2
19344115	"promoter"	3416	2
19344309	"comedian"	3413	2
19344416	"plugger"	8119	6
19344609	"specialist"	3542	2
19348904	"journalist"	2471	2
19350294	"owner"	8211	7
19351743	"artist"	3413	2
19354896	"artist"	3413	2
19356692	"inventor"	2426	1.2
19357809	"director"	1136	2
19359683	"historian"	2114	1.2
19366809	"programmer"	2136	1.2
19367131	"doctor"	2211	1.2
19368484	"master"	1213	4
19368757	"editor"	3412	2
19369064	"it consultant"	2139	2
19370890	"photographer"	3417	4
19374235	"head"	1134	1.1
19382749	"social worker"	2442	2
19387425	"master"	1213	4
19388145	"coach"	3442	2
19388902	"manager"	1223	4
19389824	"founder"	8112	6
19389966	"founder"	8112	6
19390902	"writer"	4112	3
19392590	"manager"	1223	4
19393607	"traveller"	7121	6
19394491	"developer"	2136	1.2
19395022	"golfer"	3441	2
19395388	"producer"	3416	2
19398787	"editor"	3412	2
19398976	"programme manager"	2134	1.2
19399075	"guitarist"	3415	2
19399626	"deputy"	8122	7
19401472	"director"	1136	2
19404196	"solicitor"	2413	1.2
19407784	"general"	1171	1.1
19411371	"cattery assistant"	6139	7
19414730	"photographer"	3417	4
19415698	"writer"	4112	3
19419634	"labourer"	9111	6
19419769	"maker"	8119	6
19419775	"writer"	4112	3
19419841	"runner"	9219	6
19422249	"marketing assistant"	4151	3
19422803	"sales assistant"	7111	6
19435592	"maker"	8119	6
19436107	"runner"	9219	6
19436151	"general"	1171	1.1
19436191	"actor"	3413	2
19436216	"leader"	3131	2
19438130	"specialist"	3542	2
19438439	"general"	1171	1.1
19438463	"singer"	3413	2
19439492	"historian"	2114	1.2
19440944	"retail manager"	1259	2
19441511	"owner"	8211	7
19441611	"music producer"	3416	2
19441894	"developer"	2136	1.2
19442277	"founder"	8112	6
19442713	"education officer"	2219	2
19443270	"writer"	4112	3
19445063	"consultant"	2139	2
19445371	"writer"	4112	3
19446164	"traveller"	7121	6
19446623	"drummer"	3415	2
19447301	"fitter"	5314	5
19447321	"researcher"	2112	1.2
19447371	"head"	1134	1.1
19447982	"writer"	4112	3
19448349	"artist"	3413	2
19448397	"ender"	8113	7
19449113	"owner"	8211	7
19450095	"chef"	5434	5
19451080	"artist"	3413	2
19451643	"teaching assistant"	2311	1.2
19452544	"artist"	3413	2
19452561	"supporter"	8129	6
19452852	"former"	8113	7
19455113	"primary teacher"	2315	2
19455808	"runner"	9219	6
19457875	"founder"	8112	6
19458814	"nurse"	6141	3
19459716	"runner"	9219	6
19460563	"web designer"	2137	2
19461849	"librarian"	2451	2
19462168	"rider"	3413	2
19463225	"farmer"	5111	4
19465415	"stage manager"	3416	2
19465430	"technical architect"	2135	1.2
19465849	"specialist"	3542	2
19469674	"musician"	3415	2
19470266	"writer"	4112	3
19472078	"supporter"	8129	6
19472400	"press officer"	2472	2
19473072	"stud hand"	6139	7
19483285	"team manager"	2133	1.2
19483361	"air traffic controlle	3511	2
19483419	"artist"	3413	2
19485234	"teacher"	2319	3
19485425	"owner"	8211	7
19486045	"specialist"	3542	2
19487996	"artist"	3413	2
19488148	"photographer"	3417	4
19489369	"sculptor"	3411	2
19489957	"singer"	3413	2
19491073	"founder"	8112	6
19491869	"label manager"	3545	1.2
19492048	"account manager"	2139	2
19492922	"web designer"	2137	2
19496185	"presenter"	3413	2
19496533	"advocate"	2412	1.2
19497289	"vet"	2216	1.2
19497653	"councillor"	1116	1.1
19500148	"garden designer"	5113	4
19500678	"director of photograp	3417	4
19500955	"photographer"	3417	4
19502740	"former"	8113	7
19502961	"cyclist"	3441	2
19502977	"photographer"	3417	4
19503509	"photographer"	3417	4
19503883	"professional"	3441	2
19505726	"lecturer"	2215	1.2
19505764	"specialist"	3542	2
19505878	"artist"	3413	2
19507151	"flautist"	3415	2
19507427	"runner"	9219	6
19510059	"chef"	5434	5
19512186	"video editor"	3416	2
19513386	"producer"	3416	2
19514654	"artist"	3413	2
19518259	"graphic designer"	3421	3
19524787	"engineering manager"	1122	2
19526359	"chemist"	2213	1.2
19526848	"runner"	9219	6
19527515	"artist"	3413	2
19528848	"engineer"	2129	1.2
19531521	"historian"	2114	1.2
19532386	"seo"	3561	2
19534659	"cook"	8111	6
19534874	"editor"	3412	2
19535714	"former"	8113	7
19536039	"station manager"	1173	1.1
19537855	"butler"	6240	5
19538150	"publicist"	2472	2
19541473	"manager"	1223	4
19542281	"head"	1134	1.1
19543612	"creative director"	2473	2
19545706	"photographer"	3417	4
19546610	"traveller"	7121	6
19547866	"staff nurse"	2231	2
19550752	"runner"	9219	6
19553423	"editor"	3412	2
19553499	"broadcast journalist"	2471	2
19553768	"software developer"	2136	1.2
19555589	"producer"	3416	2
19556104	"runner"	9219	6
19557380	"stylist"	6221	7
19557583	"leader"	3131	2
19558024	"singer"	3413	2
19559323	"media executive"	3543	2
19559623	"editor"	3412	2
19559930	"vision engineer"	3417	4
19563037	"slipper"	8114	5
19563107	"general"	1171	1.1
19563350	"events coordinator"	3546	2
19573355	"presenter"	3413	2
19583435	"nurse"	6141	3
19584291	"owner"	8211	7
19584482	"evangelist"	3239	2
19585213	"editor"	3412	2
19585408	"cyclist"	3441	2
19587192	"turner"	5221	6
19587261	"producer"	3416	2
19587287	"journalist"	2471	2
19588031	"artist"	3413	2
19588461	"writer"	4112	3
19588469	"manager"	1223	4
19588516	"software engineer"	2136	1.2
19588720	"leader"	3131	2
19589076	"consultant"	2139	2
19589499	"graphic designer"	3421	3
19590738	"music producer"	3416	2
19590883	"photographer"	3417	4
19591468	"ballerina"	3414	2
19591948	"art director"	2473	2
19592239	"art director"	2473	2
19593398	"marketing manager"	3545	1.2
19599328	"player"	3415	2
19602478	"manager"	1223	4
19603262	"owner"	8211	7
19606550	"presenter"	3413	2
19610567	"producer"	3416	2
19614023	"journalist"	2471	2
19614297	"gardener"	5112	6
19614455	"software manager"	2133	1.2
19614776	"critic"	2471	2
19615282	"consultant"	2139	2
19617751	"artist"	3413	2
19618955	"radio presenter"	3413	2
19623204	"coastguard"	3319	2
19623886	"player"	3415	2
19623908	"photographer"	3417	4
[truncated: 30,033 more rows]
