# Supplementary material for: Who Tweets? Deriving the Demographic Characteristics of Age, Occupation and Social Class from Twitter User Meta-Data
Source: PLoS One. 2015 Mar 2;10(3):e0115545. doi: 10.1371/journal.pone.0115545 (PMC4346393; doi:10.1371/journal.pone.0115545)
Supplement: S2 Dataset — (CSV) [file pone.0115545.s002.csv]

ID	Age
2326023704	13
917234222	13
1032892134	13
1304864995	13
2289726986	13
952514378	13
399079215	13
473287546	13
842638981	13
2228781728	13
1636153068	13
716953033	13
561418089	13
2308560898	13
1430816078	13
1920835645	13
307557870	13
938830267	13
1425630816	13
328597743	13
1274394835	13
965100444	14
1490783461	14
331862993	14
261305776	14
866931498	14
454100725	14
392210121	14
864609576	14
358284521	14
2251147973	14
754872799	14
532583834	14
414589181	14
719359835	14
2356744662	14
2258745015	14
2151264422	14
2183765770	14
1713522091	14
1205563430	14
845878236	14
709792971	14
1457292608	14
1319180364	14
273919973	14
2382563863	14
450596549	14
1320629797	14
2274971180	14
2243486711	14
606504181	14
1055529560	14
915387854	14
869372006	15
2275762325	15
1697186017	15
887505716	15
605598380	15
350299806	15
268407054	15
941321186	15
1164035581	15
83109725	15
1286508552	15
317330206	15
370556051	15
1597862870	15
234884180	15
447395963	15
580378671	15
290414513	15
1363126644	15
492333745	15
397416401	15
2382395179	15
483204064	15
111872686	15
120569744	15
461364469	15
812946517	15
469437481	15
836356946	15
1126594825	15
571677816	15
86912003	15
2182404599	15
80339916	15
427290128	15
1898441838	15
1673509879	15
738538783	15
453424567	15
140932459	15
1975696116	15
130615321	15
991377558	15
396699415	15
2295472455	15
2318169279	15
265307844	15
2362989392	15
603562024	15
496313812	15
1046148295	15
268433270	15
2221740804	15
366710847	16
454072192	16
478933363	16
465994699	16
392979973	16
222578852	16
171056742	16
1959290323	16
737390874	16
495360629	16
161711878	16
464955258	16
1452335767	16
1393894538	16
416322141	16
2197256961	16
576219150	16
473963161	16
589511877	16
521671113	16
594104544	16
345592135	16
422206808	16
551488227	16
967804902	16
255951486	16
1131837584	16
85657880	16
377495295	16
66344599	16
1850995656	16
344923845	16
465941988	16
319239945	16
2274963991	16
598776689	16
446551594	16
607481730	16
113711716	16
473277670	16
546243257	16
622688477	16
227705906	16
526797707	16
1031025810	16
181597690	16
424592154	16
181967015	16
973547162	16
101542674	16
612096480	16
423131587	16
726740035	16
486860533	16
986921372	16
28985612	16
387765932	16
211460089	16
304486001	16
1421561299	16
111353622	16
116827119	16
176785987	16
263795756	16
743607474	16
268943869	16
61442081	16
740657738	16
1483308954	16
739012495	16
195882337	16
441003171	16
2322757395	16
1571286925	16
1549157202	16
116520869	16
2196530708	16
51401896	16
617218887	16
784929937	16
1230634532	16
381624283	16
2501099834	16
1694050897	16
440064476	16
70128887	16
107823061	16
82139686	16
1007498942	16
424483524	16
77495960	16
475347509	16
493430464	16
228031892	16
322729759	16
226661347	16
2247177922	16
1146017209	16
224355549	16
284728241	16
1573172407	16
1262058787	17
1096444848	17
355121412	17
430085062	17
122999748	17
369781488	17
462118036	17
375231205	17
101793528	17
236502428	17
1716787674	17
403024921	17
82632307	17
2432014853	17
211660215	17
444086640	17
438504954	17
749577241	17
558097238	17
1963548307	17
561485051	17
286870416	17
483130125	17
239473760	17
412572134	17
349632095	17
359631830	17
444230899	17
256203997	17
426811638	17
222903218	17
1194154584	17
349075145	17
298454719	17
291788809	17
826136521	17
1191210295	17
285283687	17
452185292	17
219728274	17
475613731	17
515835486	17
254746895	17
2214357622	17
398719100	17
470376522	17
738438145	17
1470261121	17
611523768	17
295085992	17
328423300	17
545538482	17
603928504	17
104876221	17
320422406	17
280965278	17
269482644	17
1289275176	17
427696584	17
322471003	17
44723399	17
119842127	17
889198537	17
43510745	17
346712304	17
1102903591	17
616433813	17
2450820903	17
1271110658	17
351224312	17
48466913	17
319985161	17
357574323	17
1325560969	17
484245979	17
112698068	17
518751950	17
419892079	17
450792873	17
579246752	17
184186993	17
856197512	17
477064662	17
454388290	17
431987547	17
173174068	17
2444157009	17
752063270	17
565771214	17
107381271	17
140486409	17
312095889	17
960886388	17
454279584	17
25798201	17
494540057	17
709534840	17
371215786	17
264278328	17
235523101	17
782369694	17
117007127	17
297501101	17
156277689	17
256099035	17
939669482	17
31158654	17
1629042488	17
315986149	17
1932237404	17
131215067	17
2489777788	17
951394788	17
249255262	17
199816532	17
144581918	17
294779711	17
387326077	17
71624344	17
278677726	17
760168075	17
2551003418	17
229229008	17
1904563728	17
302876900	17
53986966	17
2318812343	17
283676461	18
362375301	18
157377080	18
248661169	18
229940852	18
548993773	18
1351040863	18
59737880	18
1680958046	18
193388414	18
404989150	18
64208679	18
53716460	18
73439004	18
72119688	18
62784165	18
415641669	18
427458523	18
487517256	18
415441324	18
424453505	18
1935617358	18
200452867	18
27466443	18
33516922	18
29260820	18
104852390	18
281788247	18
2229268533	18
286868731	18
821489396	18
484968709	18
548447041	18
106531975	18
477026759	18
312883668	18
229851925	18
536410777	18
521175965	18
503246450	18
275690662	18
53890410	18
789555607	18
2220202965	18
188503691	18
1625349608	18
318580035	18
361164615	18
107827711	18
71498953	18
236140239	18
23827145	18
2257592546	18
1265018892	18
196727435	18
634169817	18
399302384	18
512603526	18
238957934	18
67672194	18
299107382	18
53663487	18
2383712355	18
245962962	18
226699241	18
178678989	18
395942462	18
72653856	18
577967988	18
606001188	18
752843689	18
303090986	18
389528333	18
60668406	18
363904029	18
22290624	18
1284402433	18
2275114877	18
348021945	18
382313940	18
43933658	18
326700475	18
95237691	18
407252025	18
394327522	18
236546093	18
1112639928	18
237207482	18
461464493	18
229437715	18
371752528	18
415796815	18
258542422	18
419423462	18
961358599	18
369991858	18
752956844	18
566694550	18
40875658	18
948731240	18
406442458	18
499954664	18
1027179950	18
323556848	18
36405294	18
71901974	18
380247930	18
414214131	18
258933519	18
368301266	18
233221924	18
1183904719	18
116041987	18
267812041	18
1360193880	18
62075617	18
342742788	18
549135523	18
38829099	18
99785903	18
139120648	18
116503376	18
422649641	18
25838483	18
2289345804	18
2352835943	18
397467837	18
270027893	18
41665434	18
156028949	18
567601196	18
475043145	18
553663829	18
1323385652	18
202223340	18
316528955	18
48011116	18
397331113	18
272057920	18
412645922	18
67361271	18
303756896	18
935462016	18
105584688	18
339060923	18
37003772	18
836087184	18
212968728	18
321328599	18
272070898	18
29036655	18
2572695208	18
133433095	18
570286190	18
295757239	18
1183568532	18
226551630	18
461537003	18
42640232	18
128293611	18
536459693	18
50312618	18
950470657	18
189963283	18
348526838	18
239913151	18
31404856	18
597764525	18
580496868	18
1479714516	18
818373511	18
474117901	18
418243907	18
1024644948	18
360693420	18
288913493	19
312853266	19
253991123	19
23341790	19
763758144	19
278164329	19
939863172	19
239932249	19
1258258728	19
37636379	19
1558415941	19
397549201	19
48979805	19
458256293	19
94797091	19
101342927	19
38965177	19
27306525	19
197795329	19
621230701	19
88745689	19
839660148	19
2267340919	19
268764852	19
65688792	19
371339863	19
20468906	19
354461443	19
222164711	19
139483224	19
240302755	19
186978774	19
177692674	19
73216388	19
232554131	19
231877501	19
19643422	19
2385004887	19
430071772	19
373860669	19
19962571	19
287407551	19
118080730	19
2208628842	19
298151037	19
210808944	19
262249214	19
256151070	19
347848919	19
430287914	19
80376981	19
435257928	19
2269519768	19
108399883	19
276299467	19
1636411579	19
33501690	19
201346952	19
277630636	19
394236247	19
304312092	19
329596831	19
102078513	19
1074123158	19
56511619	19
249345090	19
21332996	19
811931282	19
195478868	19
1917284587	19
75278942	19
312556725	19
414283386	19
365512477	19
104889696	19
1332425904	19
331577473	19
202063389	19
104983137	19
368417831	19
35193248	19
38209887	19
184885422	19
31750287	19
189472748	19
498234239	19
120859648	19
182409950	19
364312931	19
548002668	19
81601716	19
78677559	19
351241400	19
566337304	19
1313834618	19
341012017	19
387874910	19
130607946	19
274105867	19
335659599	19
137101156	19
461087923	19
323705324	19
464929554	19
311725210	19
353874329	19
21451687	19
420228002	19
43727518	19
114279744	19
632275750	19
283618224	19
117847612	19
613681299	19
39036981	19
79011026	19
288914249	19
226723179	19
495231403	19
1265668830	19
181274048	19
1633379816	19
15841723	19
183763175	19
11443652	19
434711361	19
50106859	19
97481008	19
225847091	19
309897733	19
734988264	19
1643817974	19
83941520	19
1278430321	19
27138568	19
51808962	19
1394163770	19
36422552	19
286660719	19
109352575	19
255494184	19
64839684	19
843589866	19
928427354	19
1716847454	19
425729000	19
474196368	19
237763552	19
301379891	19
292575729	19
534444027	19
418110833	19
554253320	19
29511669	19
70921534	19
158377145	19
57634211	19
290167448	19
64029531	19
81891280	19
242499865	19
2540242807	19
118432996	19
91646966	19
64502506	19
2267637198	19
293746026	19
114470403	19
60589058	19
168126059	19
2221582901	19
87722461	19
381697705	19
569278561	20
91654291	20
2336814054	20
93037624	20
215006106	20
22933682	20
33183822	20
519622009	20
167924475	20
456596872	20
46381475	20
472432809	20
19489688	20
85824107	20
472192539	20
26276349	20
2333847742	20
1723583964	20
717935191	20
69986493	20
102757860	20
491436870	20
219410230	20
344685812	20
169668194	20
265964941	20
29529433	20
105797724	20
179189136	20
349690743	20
65738965	20
1227309786	20
295079820	20
1241637517	20
25697999	20
83390768	20
37627396	20
360231785	20
476013060	20
81958667	20
16811251	20
381405656	20
20333720	20
284802633	20
483265969	20
186315890	20
175334697	20
119842278	20
22907002	20
217451451	20
48464048	20
1364715852	20
45336162	20
473152118	20
256726920	20
295348481	20
37179495	20
441368852	20
19984591	20
129876508	20
945692365	20
28390520	20
46182560	20
112289822	20
290002497	20
29684330	20
571168880	20
18008057	20
26322732	20
42738655	20
251694675	20
296141334	20
118355603	20
1596890640	20
58926990	20
68155427	20
229906599	20
59098821	20
78351680	20
19555109	20
436074455	20
285559064	20
86513552	20
23469474	20
247843962	20
323851418	20
540123066	20
65358846	20
302704943	20
1318588134	20
394202516	20
37875420	20
806498738	20
229572909	20
61219151	20
30219784	20
30482565	20
276213389	20
493283544	20
209091174	20
94906819	20
101830814	20
344834863	20
20762178	20
487048221	20
414986349	20
86122285	20
875645389	20
49411359	20
222519070	20
411557875	20
87723641	20
825924272	20
442265915	20
24524357	20
52137380	20
493615878	20
20385301	20
73865738	20
23486582	20
29440914	20
55532897	20
225928101	20
373353118	20
334021266	20
962147664	20
20951396	20
265352864	20
422913307	20
262250674	20
161791780	20
284724426	20
100189762	20
92960694	20
416426882	20
85809601	20
122059023	20
318582915	20
134452125	20
223128401	20
33591163	20
24940900	20
534788351	20
175033081	20
108994739	20
32162668	20
978170504	20
87517549	20
128690384	20
2159294982	20
303451122	20
1117984286	20
1925314003	20
36767511	20
479325139	20
223089207	20
2439936602	20
542375581	20
213747386	20
348141536	20
1070970764	20
467412174	20
122933575	20
50815453	20
28790521	20
149478461	20
264447995	20
1917665443	20
390295700	20
98717517	20
2282235170	20
30318320	20
556876880	20
265547351	20
312597003	20
59241736	20
297368726	20
377558244	20
501896323	20
1963609388	20
40359486	20
94102800	20
1664715096	20
15614543	20
70464641	20
1913897953	20
16386283	20
397188903	20
317746567	20
477031152	20
1022224424	21
293954563	21
30063389	21
263220392	21
597681897	21
1023048679	21
54684909	21
26722890	21
884593334	21
451001696	21
558767078	21
1182163303	21
270268711	21
355652531	21
254175991	21
51752513	21
338718579	21
291248765	21
400409138	21
603884001	21
33642895	21
119108040	21
28166808	21
414745094	21
25902694	21
40659681	21
55111745	21
73381549	21
470483143	21
42035861	21
410915501	21
118828256	21
408394986	21
30727941	21
313454569	21
321037471	21
408154305	21
292259419	21
239990164	21
813450637	21
35808195	21
480562904	21
382314675	21
27481388	21
789484124	21
405873532	21
193313199	21
29014042	21
21565447	21
554621331	21
318691007	21
17522446	21
275210002	21
1928054070	21
14566696	21
178789460	21
96821134	21
40472892	21
22908913	21
20788919	21
152830948	21
51022951	21
528574901	21
301043970	21
335608090	21
14127195	21
19497289	21
75404376	21
314247754	21
949474039	21
1977340987	21
302017779	21
612497228	21
148302421	21
271392565	21
547957906	21
954185840	21
171528015	21
27987164	21
258525971	21
724626140	21
569250290	21
429209645	21
312592284	21
7840452	21
103959822	21
380008206	21
150391017	21
61626163	21
560630182	21
33674452	21
250058587	21
18356384	21
462470886	21
116188459	21
482500764	21
226575083	21
176072988	21
239406395	21
287775814	21
507405312	21
72665335	21
23098381	21
1329993355	21
49143726	21
328393085	21
24735067	21
384922990	21
413818713	21
361894494	21
440448152	21
26562112	21
562235173	21
436070901	21
24213633	21
1335057091	21
21432774	21
274501363	21
191375422	21
31173976	21
252799939	21
232364657	21
532685644	21
76710681	21
1316673626	21
109983826	22
483674952	22
19542976	22
118337966	22
20840342	22
392771752	22
1118095680	22
416982767	22
333531387	22
25817923	22
69337541	22
242836205	22
242934240	22
39874025	22
26578113	22
55782984	22
952155326	22
187288963	22
230191647	22
109632515	22
322906146	22
46438066	22
422096527	22
384376283	22
1627563547	22
211448179	22
38661198	22
75856850	22
24965094	22
401717123	22
1078069352	22
41812363	22
42496439	22
247711001	22
556309996	22
401409371	22
115417859	22
27324978	22
239762390	22
28820683	22
207483606	22
218593875	22
27952143	22
1647982561	22
35228073	22
117853012	22
317917357	22
411509364	22
46469302	22
1387789633	22
223558164	22
40343207	22
91686532	22
58785076	22
305065674	22
222903722	22
35531802	22
576183569	22
602822807	22
1640194814	22
217082330	22
280808140	22
364880602	22
107814991	22
274606340	22
192877695	22
94053344	22
491612216	22
38273848	22
304085828	22
259027671	22
42267630	22
30746973	22
227834195	22
107472329	22
138185612	22
34061611	22
20128358	22
217364373	22
264289597	22
1248771763	22
20634865	22
109926599	22
185176663	22
447082599	22
303961254	22
26003444	22
1457598740	22
271199568	22
2237882324	22
18591402	22
612347450	22
289105161	22
262342916	22
237746638	22
343038318	22
18849207	22
25874463	22
21207526	22
249089657	22
420990444	22
297679200	23
22145233	23
231600451	23
20073256	23
47737767	23
271169106	23
21619641	23
101576575	23
906617166	23
210292031	23
484044536	23
24090723	23
20481604	23
22280753	23
1685886146	23
498837171	23
205626494	23
42844268	23
2243108344	23
450801504	23
58651445	23
21673288	23
204105419	23
199762251	23
24676766	23
254954771	23
21952642	23
894042625	23
187639472	23
15659216	23
459714693	23
23249278	23
91897402	23
296218325	23
25416128	23
2248252307	23
50615949	23
81606398	23
52484374	23
16146499	23
2281994143	23
24570419	23
19302474	23
1119847308	23
619975003	23
431736378	23
24097692	23
20060033	23
48825946	23
630495413	23
52054927	23
514523104	23
235312055	23
25853279	23
324926813	23
102166913	23
59628191	23
32096296	23
87276011	23
241918841	23
102743980	23
106946816	23
546994132	23
213992491	23
21871519	23
358106310	23
150040839	23
604548140	23
603138448	23
21306697	23
26324232	23
275759716	23
196571887	23
96600857	23
325667122	23
49676570	24
230775020	24
228418383	24
196630146	24
293027569	24
121557066	24
610989372	24
404174495	24
422891333	24
460271806	24
54933722	24
24038675	24
262324197	24
55521351	24
267925584	24
42193830	24
279718654	24
40886368	24
74806415	24
51106252	24
73667632	24
621003843	24
236379709	24
220085295	24
85735635	24
630397741	24
94430895	24
386230127	24
593063622	24
359406750	24
376450804	24
702953966	24
33853349	24
24957581	24
21711332	24
2543275639	24
419572072	24
332970881	25
2339186196	25
875493624	25
18491736	25
906602982	25
82208019	25
28085737	25
336602228	25
31117554	25
721731362	25
160680442	25
1484320916	25
337063669	25
2208091432	25
299251861	25
22478030	25
227752971	25
585041401	25
337323269	25
22247797	25
42973810	25
50132821	25
30267687	25
963197064	25
98433041	25
295855691	25
223636969	25
293033569	25
245067842	25
65321333	25
31629953	25
190988249	26
729322206	26
237846212	26
25546118	26
55842641	26
183854565	26
19801886	26
87913435	26
272985104	26
121930508	26
1321119583	26
432971438	26
46173392	26
409526634	26
199809715	26
332664203	26
27075064	26
440347040	26
228543269	26
347457537	26
1146713124	26
55945732	26
217283663	26
130860451	26
188490416	26
34908947	26
377367722	26
308678029	26
72429831	26
63268652	27
2197044975	27
6527562	27
312070996	27
211340119	27
58911752	27
159109980	27
461896783	27
15807698	27
30639944	27
2223996939	27
109959975	27
2177017242	27
29443958	27
614240179	27
225049891	27
2515769728	27
625917374	27
144640210	27
45932249	28
24377112	28
55264495	28
27618518	28
775492200	28
397530856	28
20131313	28
13993372	28
436937590	28
317249716	28
260278739	28
29059818	28
332327804	28
27306934	28
471362085	28
166210111	28
197204362	29
2371886318	29
28806838	29
45943191	29
138573811	29
608447211	29
939284796	29
344068853	29
265121755	29
21696026	29
18246106	29
296464605	29
282746994	29
396719782	29
23229564	29
18779290	29
291618065	29
133042171	30
225360070	30
180378863	30
44195196	30
19458235	30
26563785	30
20996382	30
26813300	30
2237929038	30
169096600	30
263109810	30
23221737	30
407336281	30
297282416	30
290755438	31
24196323	31
2399920667	31
20172755	31
72671667	31
28549643	31
316740603	31
282161688	31
37729768	31
1052378905	31
2257746940	31
144575327	31
53423084	31
40903936	31
124422771	31
489180046	31
128350780	31
1332030722	31
21024989	31
20167341	32
558059206	32
185603653	32
26718835	32
295677063	32
163201237	32
28856689	32
280979063	32
20060449	32
390280121	32
35442072	32
355116850	33
1104624746	33
244282726	33
113949867	33
60612406	33
20430350	33
317645007	34
288378131	34
2267749537	35
169184393	35
26838582	35
249216776	35
59762760	35
727836782	36
12721322	36
89510743	36
895855621	36
177275062	36
291089430	37
40541147	37
254160376	37
535827497	37
150281383	37
83374201	38
580393288	38
312646919	38
575846697	38
2414536408	39
754938109	39
1530838753	40
252276052	40
184612999	40
348952445	40
155192393	40
19625894	41
447405558	41
246770935	41
369470064	41
712939011	41
30497890	41
247253241	42
254159174	42
105285596	42
934779708	42
19874101	42
49338513	43
248219947	43
51038663	43
54260506	43
56549039	43
2267697299	43
377617120	43
915457315	43
428934149	43
1506138276	44
20402517	44
140803535	44
241971928	44
41120318	45
65013703	45
2468233636	45
53179287	45
412562922	45
165021439	46
224014499	46
109836431	46
200807812	47
2332037174	47
88640688	47
600346059	47
80959341	47
20053187	47
364391890	47
365780632	48
298415309	48
301656789	48
2293267623	49
477625573	50
298187589	50
332821020	50
374132908	50
1689082562	50
397315270	50
622833630	50
47918984	51
64874692	52
2512345868	52
198491130	54
213082360	54
27309129	54
43585418	54
20039248	54
228098058	55
304019137	56
1314606535	56
179212406	57
280582067	57
483244499	58
21441398	59
476848393	60
2252360327	70
2184439175	77
175531032	90
